# Supplementary material for: E-cigarettes: online survey of UK smoking cessation practitioners
Source: Tob Induc Dis. 2014 Aug 21;12(1):13. doi: 10.1186/1617-9625-12-13 (PMC4147097; doi:10.1186/1617-9625-12-13)
Supplement: Additional file 1 — Coding frame for verbatim data. This Microsoft Excel file contains codes and subcodes and number of times each code arose in the first and second survey verbatim comments and what percentage of comments from each survey contained each code. [file 1617-9625-12-13-S1.xlsx]

## Sheet: Sheet1
		code	N first survey comments	N second survey comments	total first survey comments	total second survey comments	% first survey	% second survey	difference
positive	positive	general positive	0	7	174	263	0	2.6616	2.6616
positive	popular	general popular	10	8	174	263	5.74713	3.04183	-2.7053
positive	popular	socially acceptable/before SSS	4	3	174	263	2.29885	1.14068	-1.15817
positive	popular	fashion	0	8	174	263	0	3.04183	3.04183
positive	popular		14	26	174	263	8.04598	9.88593	1.83995
positive	help to quit	effective for quitting general	6	13	174	263	3.44828	4.94297	1.49469
positive	help to quit	effective for quitting but more research needed	6	8	174	263	3.44828	3.04183	-0.406451
positive	help to quit	qualified for quitting hard to reach/last resort	3	10	174	263	1.72414	3.80228	2.07814
positive	help to quit		15	31	174	263	8.62069	11.7871	3.16638
positive	reduce harm	harm reduction -general	2	12	174	263	1.14943	4.56274	3.41331
positive	reduce harm	harm reduction - if regulated	2	7	174	263	1.14943	2.6616	1.51217
positive	reduce harm	harm reduction but not quitting	8	7	174	263	4.5977	2.6616	-1.9361
positive	reduce harm	cutting down	4	7	174	263	2.29885	2.6616	0.362746
positive	reduce harm		16	33	174	263	9.1954	12.5475	3.35213
positive	very like cigs better than NRT	alternative to NRT	7	9	174	263	4.02299	3.42205	-0.600935
positive	very like cigs better than NRT	appearance	3	1	174	263	1.72414	0.380228	-1.34391
positive	very like cigs better than NRT	delivery	2	1	174	263	1.14943	0.380228	-0.769197
positive	very like cigs better than NRT	action	6	1	174	263	3.44828	0.380228	-3.06805
positive	very like cigs better than NRT	easy option	3	4	174	263	1.72414	1.52091	-0.203225
positive	very like cigs better than NRT		21	16	174	263	12.069	6.08365	-5.98532
negative	do not help quitting	do not help quitting	7	6	174	263	4.02299	2.28137	-1.74162
negative	do not help quitting	not break rituals	18	18	174	263	10.3448	6.84411	-3.50072
negative	do not help quitting	gimmick	4	4	174	263	2.29885	1.52091	-0.777938
negative	do not help quitting	still smoking	6	4	174	263	3.44828	1.52091	-1.92736
negative	do not help quitting		35	32	174	263	20.1149	12.1673	-7.94764
negative	operational issues	client's don't like them	2	4	174	263	1.14943	1.52091	0.371487
negative	operational issues	too expensive	12	8	174	263	6.89655	3.04183	-3.85473
negative	operational issues	too cheap	1	0	174	263	0.574713	0	-0.574713
negative	operational issues	operation/technical problems	2	3	174	263	1.14943	1.14068	-0.00874088
negative	operational issues		17	15	174	263	9.77011	5.70342	-4.06669
negative	safety	safety concerns	7	11	174	263	4.02299	4.18251	0.159521
negative	safety	side effects	5	11	174	263	2.87356	4.18251	1.30895
negative	safety	create dependence	7	41	174	263	4.02299	15.5894	11.5664
negative	safety		19	63	174	263	10.9195	23.9544	13.0348
negative	undermines other tc measures	undermines prevention	3	12	174	263	1.72414	4.56274	2.8386
negative	undermines other tc measures	undermines marketing bans	0	13	174	263	0	4.94297	4.94297
negative	undermines other tc measures	undermines pharmacotherapy	1	3	174	263	0.574713	1.14068	0.565972
negative	undermines other tc measures	undermines SSS	0	13	174	263	0	4.94297	4.94297
negative	undermines other tc measures	undermines smoke free/denormalisation	11	31	174	263	6.32184	11.7871	5.46523
negative	undermines other tc measures		15	72	174	263	8.62069	27.3764	18.7557
more research/guidelines	need more info/guidelines	no guidelines so advise not to use	10	6	174	263	5.74713	2.28137	-3.46576
more research/guidelines	need more info/guidelines	need more guidelines	14	25	174	263	8.04598	9.5057	1.45973
more research/guidelines	need more info/guidelines	need more info/guidelines on safety	5	17	174	263	2.87356	6.46388	3.59032
more research/guidelines	need more info/guidelines	need more info/guidelines on chemicals	11	9	174	263	6.32184	3.42205	-2.89979
more research/guidelines	need more info/guidelines	need more info/guidelines on how they work	4	1	174	263	2.29885	0.380228	-1.91862
more research/guidelines	need more info/guidelines	CO readings	5	4	174	263	2.87356	1.52091	-1.35265
more research/guidelines	need more info/guidelines		49	62	174	263	28.1609	23.5741	-4.58678
more research/guidelines	companies involved	plethora of brands	4	12	174	263	2.29885	4.56274	2.26389
more research/guidelines	companies involved	from abroad	4	1	174	263	2.29885	0.380228	-1.91862
more research/guidelines	companies involved	tobacco companies vs tobacco control community in control	3	19	174	263	1.72414	7.22433	5.5002
more research/guidelines	companies involved	need guidelines to restrict accessibility	10	2	174	263	5.74713	0.760456	-4.98667
more research/guidelines	companies involved	need guidelines to counter false claims	12	1	174	263	6.89655	0.380228	-6.51632
more research/guidelines	companies involved	client/advisors not concerned about lack of info	4	2	174	263	2.29885	0.760456	-1.53839
more research/guidelines	companies involved		37	37	174	263	21.2644	14.0684	-7.19593
more research/guidelines	probs with current guidelines	current guidelines too hard on ecigs	1	4	174	263	0.574713	1.52091	0.9462
more research/guidelines	probs with current guidelines	current guidelines not hard enough on ecigs	0	12	174	263	0	4.56274	4.56274
more research/guidelines	probs with current guidelines	current guidelines too slow	0	8	174	263	0	3.04183	3.04183
more research/guidelines	probs with current guidelines		1	24	174	263	0.574713	9.12548	8.55076
more research/guidelines	integration with SSS	ecigs should be available from the SSS	1	11	174	263	0.574713	4.18251	3.6078
more research/guidelines	integration with SSS	ecigs should not be available from the SSS	1	10	174	263	0.574713	3.80228	3.22757
more research/guidelines	integration with SSS		2	21	174	263	1.14943	7.98479	6.83537
positive	popular		14	26	174	263	8.04598	9.88593	1.83995
positive	help to quit		15	31	174	263	8.62069	11.7871	3.16638
positive	reduce harm		16	33	174	263	9.1954	12.5475	3.35213
positive	v like cigs better than NRT		21	16	174	263	12.069	6.08365	-5.98532
							37.931	40.3042	2.37315
negative	do not help quitting		35	32	174	263	20.1149	12.1673	-7.94764
negative	operational issues		17	15	174	263	9.77011	5.70342	-4.06669
negative	safety		19	63	174	263	10.9195	23.9544	13.0348
negative	undermines other tc measures		15	72	174	263	8.62069	27.3764	18.7557
							49.4253	69.2015	19.7762
more research/guidelines	need more info/guidelines		49	62	174	263	28.1609	23.5741	-4.58678
more research/guidelines	companies involved		37	37	174	263	21.2644	14.0684	-7.19593
more research/guidelines	probs with current guidelines		1	25	174	263	0.574713	9.12548	8.93099
more research/guidelines	integration with SSS		2	21	174	263	1.14943	7.98479	6.83537
							51.1494	54.7529	3.98365
